# Supplementary material for: A feasibility study of the use of medical clowns as hand-hygiene promoters in hospitals
Source: PLoS One. 2022 Dec 22;17(12):e0279361. doi: 10.1371/journal.pone.0279361 (PMC9778928; doi:10.1371/journal.pone.0279361)
Supplement: S1 Data — (XLSX) [file pone.0279361.s001.xlsx]

## Sheet: post-intervention survey
know5M	HHdiligence	awareness	cleargoal	impactpersonal	impactdept	profession	seniority	birthyear	dep_hospital
2	0	1	2	0	1	1	20	1966	2
1	1	2	999	999	0	0	13	1963	2
1	1	1	1	1	2	2	27	1962	2
1	1	1	1	1	1	2	0.9	1994	2
1	1	2	999	999	1	2	12	1979	2
1	2	1	1	0	4	2	14	1975	2
1	1	1	2	3	3	2	0.6	1995	2
0	2	2	999	999	1	2	22	1974	2
1	1	1	1	1	1	2	1	1993	2
1	2	2	999	999	0	2	32	1957	2
1	1	1	2	3	3	2	30	1985	2
1	1	2	999	999	1	2	0.6	1993	2
1	1	2	999	999	0	2	5	1989	2
1	2	2	999	999	999	2	8	1987	2
1	1	2	999	999	0	2	7	1990	2
1	1	1	1	4	2	2	26	1972	2
1	1	1	1	3	2	2	20	1976	2
1	1	2	999	999	0	2	27	1968	2
1	1	2	999	999	0	2	40	1955	2
1	1	2	999	999	0	2	20	1985	2
1	1	2	999	999	0	2	1	1992	2
1	1	2	999	999	0	2	13	0	2
1	1	2	999	999	0	2	1	0	2
1	1	2	999	999	0	1	4	1985	1
1	2	2	999	999	4	1	1	1988	1
1	2	2	999	999	0	1	2	1983	1
1	1	1	1	3	3	2	7	1984	1
1	1	1	1	2	2	2	1	1994	1
1	1	2	999	999	0	2	1	1994	1
1	1	2	999	999	0	2	16	1974	1
1	1	2	999	999	999	2	32	1966	1
1	1	2	999	999	1	2	5	0	1
1	1	2	999	999	0	2	10	0	1
1	1	2	999	999	3	2	0.3	1993	1
1	1	1	1	2	2	2	5	1991	5
1	1	1	2	4	3	2	2	1993	5
1	2	1	2	3	3	2	4	1991	5
1	1	1	1	2	2	2	6	1986	5
1	0	1	1	3	2	2	7	1986	5
1	1	2	999	999	999	2	7	1983	5
1	3	1	2	3	3	1	4	1993	5
1	1	1	2	2	2	1	2	1981	5
1	1	2	999	999	3	1	0.3	1986	5
1	1	2	999	999	3	2	6	1983	5
1	1	1	2	3	3	2	9	1984	5
1	2	1	1	1	1	2	8	1975	5
1	1	1	1	2	3	2	0.2	1992	5
1	1	1	1	1	1	2	3	1992	5
1	2	1	1	2	1	2	0.7	1993	5
1	1	1	1	2	2	2	8	1980	5
1	1	1	1	2	0	2	9	1983	5
1	1	1	2	3	3	2	6	1990	5
1	2	1	1	3	3	2	9	1984	5
1	1	2	999	999	999	0	2	1982	5
2	1	2	999	999	0	1	1.5	1991	6
1	1	2	999	999	0	1	0	0	6
1	1	2	999	999	3	1	25	1952	6
1	1	2	999	999	0	1	30	1960	6
2	1	2	999	999	999	1	13	1975	6
1	1	2	999	999	0	1	3	1979	6
1	1	2	999	999	999	1	0.5	1982	6
1	1	2	999	999	4	1	2	1990	6
1	1	2	999	999	0	1	5	1984	6
1	1	2	999	999	1	1	1	1991	6
1	1	2	999	999	4	1	0.5	1989	6
1	1	2	999	999	0	1	0.2	1989	6
1	1	2	999	999	0	1	0.4	1992	6
1	1	1	1	2	3	1	0	0	6
1	2	1	1	1	1	2	2	1990	6
1	1	1	1	1	2	2	10	1983	6
1	1	1	1	1	1	2	1	1995	6
1	1	2	999	999	4	2	6	1986	6
1	1	1	1	1	1	2	8	1988	6
1	1	2	999	999	3	2	0.9	1985	6
1	1	1	2	4	4	2	11	1980	6
1	1	1	1	2	2	2	0.2	1987	6
1	1	2	999	999	0	2	20	1960	6
1	1	1	2	4	4	2	13	1981	6
1	1	2	999	999	0	2	1	1984	6
1	2	3	999	999	3	0	2.5	1991	6
1	1	1	1	1	1	2	5	1979	3
1	1	1	1	1	1	2	3	1969	3
1	1	2	999	999	0	2	17	1974	3
1	1	1	1	1	1	2	29	1964	3
1	1	1	1	3	2	2	31	1961	3
1	2	1	1	3	3	1	25	1956	3
1	4	1	1	2	2	1	1	1990	3
1	1	2	999	999	0	1	3.8	1986	3
1	1	2	999	999	0	1	5	1979	3
1	1	1	1	1	1	1	2	1985	3
1	1	2	999	999	2	1	0.7	1992	3
1	1	2	999	999	4	1	3	1982	4
1	1	3	999	999	4	1	0.6	1978	4
1	3	2	999	999	2	1	1	1985	4
1	3	2	999	999	0	1	5	1983	4
1	1	1	1	1	1	1	3	0	4
1	1	1	1	1	1	1	2	0	4
1	1	1	1	2	3	2	1	0	4
1	1	1	1	1	1	2	11	1969	4
1	1	2	999	999	3	2	4	1988	4
1	1	1	1	1	1	2	26	1967	4
1	1	1	1	1	1	2	1	1993	4
1	1	2	999	999	4	2	25	1973	4
1	1	2	999	999	4	2	2	1984	4
1	1	1	1	2	3	2	2	1982	4
1	1	2	999	999	4	2	0	0	4
1	1	1	1	4	4	1	35	1961	4
1	1	2	999	999	2	2	4	1983	4
1	1	2	999	999	2	2	13	1983	4
1	1	2	999	999	2	2	30	0	4
1	1	2	999	999	4	2	3.5	1963	4
1	1	2	999	999	0	2	6.5	1983	4
1	1	2	999	999	2	2	25	1971	4
1	1	2	999	999	4	2	1.9	1991	4
1	2	1	1	1	2	2	11	1982	4
1	3	1	1	1	2	2	11	1982	4
1	1	1	2	4	4	2	26	1970	4
1	1	1	1	2	2	2	2	1989	4
1	1	1	1	1	1	0	1	1985	4
1	1	2	999	999	4	2	9	1983	6
1	1	2	999	999	0	2	1	1981	6
1	2	1	1	3	3	2	4	1991	6
1	1	2	999	999	4	2	3	1981	6
1	1	2	999	999	0	2	3	1986	6
1	1	2	999	999	0	2	0.8	1986	6
1	1	2	999	999	0	0	30	1958	2
1	1	2	999	999	0	1	2	1985	2
1	1	2	999	999	0	1	9	1979	2
1	1	2	999	999	4	1	4	1988	2
1	1	2	999	999	4	1	22	1968	2
2	1	2	999	999	4	1	0.3	1985	2
1	1	2	999	999	4	1	2	1988	2
1	1	1	1	2	2	2	10	1987	3
1	1	1	2	3	3	2	24	1973	3
1	1	1	2	2	2	0	26	1964	3
1	1	1	1	4	4	2	4	1981	3
1	1	1	1	1	1	2	20	1973	3
1	1	1	1	1	1	2	16	1960	3
1	1	2	999	999	2	2	20	1973	3
1	1	1	1	1	1	0	3	1974	3
1	1	1	1	1	2	2	22	1972	3
1	1	1	1	1	2	2	3	1979	3
1	1	1	1	1	1	2	12	1974	3
1	1	1	1	1	1	0	3	1979	3
1	1	2	999	999	4	2	2	1969	3
1	1	1	1	2	2	2	22	1972	3
1	1	1	1	2	2	0	16	1960	3
1	1	1	1	1	1	2	20	1969	3
1	1	1	1	3	2	0	8	1972	3
1	1	1	1	2	2	2	16	0	3
1	1	1	2	3	3	2	10	1990	3
1	2	2	999	999	3	2	15	1978	1
1	1	1	2	0	2	2	15	0	1
1	1	1	1	4	3	2	1	1994	1
1	1	1	1	2	2	2	1	1994	1
1	1	1	1	3	3	2	7	1984	1
1	1	1	2	2	2	2	15	1978	1
1	1	1	1	3	2	0	34	1960	1
1	1	1	1	2	1	2	11	1982	4
1	1	2	999	999	3	2	3	1986	4
1	2	1	1	1	1	2	2	1989	4
1	1	1	1	1	1	2	20	1979	4
1	1	1	1	2	1	1	20	1972	4
1	1	1	1	2	1	0	20	1980	4
1	1	1	1	1	1	1	2	1985	4
1	1	1	1	1	1	2	28	1968	4
0	0	0	0	0	0	0	0	0	4
1	1	1	1	3	2	2	2	1982	4
1	1	1	1	1	1	0	1	1985	4
1	1	1	1	2	1	2	11	1982	4
1	1	2	999	999	3	2	3	1986	4
1	2	1	1	1	1	2	2	1989	4
1	1	1	1	1	1	2	20	1979	4
1	1	1	1	2	1	1	20	1972	4
1	1	1	1	2	1	0	20	1980	4
1	1	1	1	1	1	1	2	1985	4
1	1	1	1	1	1	2	28	1968	4
1	1	1	1	3	2	2	2	1982	4
1	1	1	1	1	1	0	4	1985	4
1	1	1	1	1	1	0	4	1985	4
1	1	2	999	999	4	2	19	1972	4
1	1	1	1	1	1	2	3	1984	4
1	1	2	999	999	4	2	6	1988	4
1	1	2	999	999	4	0	3	1986	4
1	1	2	999	999	3	1	2	1986	4
1	2	1	1	2	3	2	1	1984	4
1	1	1	2	2	2	1	3	1989	4
1	1	2	999	999	2	1	2	1982	4
1	1	1	1	2	2	1	3	1987	4
1	1	1	1	2	1	1	2	1985	4
